# Supplementary material for: An Increase in the Prevalence of Clinically Relevant Resistance-Associated Substitutions in Four Direct-Acting Antiviral Regimens: A Study Using GenBank HCV Sequences
Source: Pathogens. 2024 Aug 9;13(8):674. doi: 10.3390/pathogens13080674 (PMC11356961; doi:10.3390/pathogens13080674)
Supplement: Supplementary file 1 [file pathogens-13-00674-s001.zip]

Archive with 1 entries (1 files):
- Supplementary_Table_S1.pdf
